# Supplementary material for: Efficacy of Kinesiotape to Improve Upper-Extremity Function in Children and Adolescents with Cerebral Palsy: A Systematic Review
Source: Children (Basel). 2024 Apr 17;11(4):480. doi: 10.3390/children11040480 (PMC11049093; doi:10.3390/children11040480)
Supplement: Supplementary file 1 [file children-11-00480-s001.zip]

Archive with 1 entries (1 files):
- children-2920959-supplementary.pdf
